# Supplementary material for: Division of Labor by the HELQ, BLM, and FANCM Helicases during Homologous Recombination Repair in Drosophila melanogaster
Source: Genes (Basel). 2022 Mar 8;13(3):474. doi: 10.3390/genes13030474 (PMC8951532; doi:10.3390/genes13030474)
Supplement: Supplementary file 1 [file genes-13-00474-s001.zip]

Archive with 1 entries (1 files):
- genes-1588730-supplementary.pdf
